# Supplementary material for: The Genetic Basis for Salivary Gland Barriers to Arboviral Transmission
Source: Insects. 2021 Jan 15;12(1):73. doi: 10.3390/insects12010073 (PMC7830681; doi:10.3390/insects12010073)
Supplement: Supplementary file 1 [file insects-12-00073-s001.zip]

Archive with 3 entries (2 files):
- supplementary-xml/
- supplementary-xml/Figure S1.pdf
- supplementary-xml/Supplementary Tables.pdf
